# Supplementary material for: Self-quarantining, social distancing, and mental health during the COVID-19 pandemic: A multi wave, longitudinal investigation
Source: PLoS One. 2024 Feb 26;19(2):e0298461. doi: 10.1371/journal.pone.0298461 (PMC10896532; doi:10.1371/journal.pone.0298461)
Supplement: S4 Table — (XLSX) [file pone.0298461.s005.xlsx]

## Sheet: Sheet1
S4 Table. Bivariate correlations between study measures using imputed data.
	Self-quarantining W2	Self-quarantining W3	Self-quarantining W4	Self-quarantining W5	Self-quarantining W6	Self-quarantining W7	Self-quarantining W8	Social Distancing W1	Social Distancing W2	Social Distancing W3	Social Distancing W4	Social Distancing W5	Social Distancing W6	Social Distancing W7	Social Distancing W8	Anxiety W1	Anxiety W2	Anxiety W3	Anxiety W4	Anxiety W5	Anxiety W6	Anxiety W7	Anxiety W8	Depression W1	Depression W2	Depression W3	Depression W4	Depression W5	Depression W6	Depression W7
Self-quarantining W3	.579***	--
Self-quarantining W4	.455***	.637***	--
Self-quarantining W5	.476***	.593***	.630***	--
Self-quarantining W6	.428***	.585***	.570***	.600***	--
Self-quarantining W7	.438***	.524***	.592***	.620***	.636***	--
Self-quarantining W8	.439***	.516***	.557***	.524***	.626***	.689***	--
Social Distancing W1	.171***	.217***	.202***	.204***	.231***	.198***	.215***	--
Social Distancing W2	.144***	.188***	.199***	.183***	.200***	.184***	.211***	.606***	--
Social Distancing W3	.185***	.247***	.186***	.247***	.265***	.226***	.260***	.591***	.662***	--
Social Distancing W4	.119***	.195***	.183***	.194***	.229***	.204***	.246***	.598***	.637***	.690***	--
Social Distancing W5	.097**	.178***	.160***	.244***	.219***	.225***	.284***	.548***	.616***	.648***	.662***	--
Social Distancing W6	.111***	.203***	.163***	.199***	.214***	.214***	.237***	.600***	.643***	.714***	.692***	.738***	--
Social Distancing W7	.105***	.132***	.132***	.211***	.203***	.201***	.280***	.580***	.613***	.696***	.702***	.734***	.745***	--
Social Distancing W8	.131***	.196***	.206***	.217***	.239***	.247***	.284***	.569***	.633***	.694***	.704***	.710***	.747***	.773***	--
Anxiety W1	.105***	.150***	.137***	.109***	.123***	0.046	.087**	.295***	.202***	.237***	.177***	.197***	.230***	.157***	.204***	--
Anxiety W2	.078*	.122***	.150***	.116***	.120***	.096**	.090**	.267***	.205***	.208***	.187***	.207***	.207***	.145***	.220***	.743***	--
Anxiety W3	.087**	.125***	.128***	.133***	.128***	.083**	.099**	.248***	.199***	.255***	.207***	.197***	.243***	.204***	.243***	.735***	.776***	--
Anxiety W4	.070*	.086**	.088**	.100**	.095**	.090**	.072*	.243***	.175***	.186***	.169***	.190***	.221***	.151***	.217***	.704***	.745***	.803***	--
Anxiety W5	.065*	.095**	.099**	.099**	.091**	.065*	.074*	.245***	.156***	.214***	.168***	.210***	.199***	.168***	.196***	.693***	.729***	.786***	.820***	--
Anxiety W6	0.039	.134***	.133***	.134***	.102***	.108***	.089**	.268***	.172***	.198***	.165***	.233***	.230***	.174***	.223***	.698***	.750***	.788***	.810***	.854***	--
Anxiety W7	0.042	.118***	.113***	.105***	.071*	.082**	.064*	.265***	.188***	.219***	.195***	.233***	.206***	.177***	.215***	.693***	.686***	.729***	.786***	.805***	.834***	--
Anxiety W8	.109***	.176***	.142***	.145***	.118***	.092**	.133***	.274***	.226***	.230***	.213***	.255***	.249***	.182***	.260***	.660***	.681***	.731***	.759***	.796***	.816***	.820***	--
Depression W1	0.053	.111***	.090**	.089**	.070*	.065*	.067*	.260***	.196***	.236***	.196***	.219***	.247***	.160***	.241***	.737***	.686***	.695***	.694***	.684***	.693***	.700***	.689***	--
Depression W2	.063*	.122***	.108***	.108***	.092**	.070*	.080*	.266***	.263***	.230***	.196***	.224***	.229***	.186***	.255***	.691***	.793***	.740***	.749***	.730***	.739***	.709***	.676***	.751***	--
Depression W3	0.061	.116***	.101***	.112***	.097**	.092**	.078*	.247***	.216***	.242***	.221***	.219***	.235***	.195***	.250***	.669***	.761***	.824***	.770***	.743***	.758***	.739***	.737***	.763***	.819***	--
Depression W4	.071*	.112***	.103***	.139***	.108***	.104***	0.049	.234***	.182***	.180***	.151***	.176***	.205***	.149***	.232***	.638***	.679***	.745***	.836***	.757***	.756***	.753***	.736***	.732***	.771***	.834***	--
Depression W5	0.051	.107***	.095**	.092**	.121***	.070*	.091**	.215***	.171***	.203***	.170***	.229***	.218***	.157***	.214***	.612***	.652***	.728***	.771***	.845***	.781***	.757***	.761***	.708***	.760***	.760***	.812***	--
Depression W6	0.046	.096**	.091**	.112***	0.054	.095**	.076*	.246***	.158***	.222***	.166***	.225***	.228***	.166***	.229***	.616***	.698***	.710***	.763***	.788***	.839***	.803***	.753***	.739***	.775***	.777***	.790***	.822***	--
Depression W7	.069*	.095**	.072*	.094**	0.037	0.057	0.044	.252***	.187***	.182***	.137***	.198***	.188***	.163***	.223***	.605***	.659***	.690***	.760***	.750***	.752***	.833***	.774***	.686***	.732***	.756***	.814***	.796***	.808***	--
Depression W8	.076*	.127***	.088**	.119***	.099**	.085**	.092**	.237***	.198***	.194***	.147***	.220***	.218***	.160***	.218***	.612***	.628***	.686***	.741***	.757***	.755***	.795***	.836***	.718***	.737***	.731***	.789***	.827***	.790***	.807***
Note. N = 1,011.
*p <.05. **p <.01. ***p ≤.001.
